# Supplementary material for: Replicative Stress Coincides with Impaired Nuclear DNA Damage Response in COX4-1 Deficiency
Source: Int J Mol Sci. 2022 Apr 8;23(8):4149. doi: 10.3390/ijms23084149 (PMC9029573; doi:10.3390/ijms23084149)
Supplement: Supplementary file 1 [file ijms-23-04149-s001.zip]

Archive with 1 entries (1 files):
- ijms-1664950-supplementary.pdf
